# Supplementary material for: Genomic epidemiology sheds light on the emergence and spread of Mycobacterium bovis Eu2 Clonal Complex in Portugal
Source: Emerg Microbes Infect. 2023 Sep 6;12(2):2253340. doi: 10.1080/22221751.2023.2253340 (PMC10484045; doi:10.1080/22221751.2023.2253340)
Supplement: Supplemental Material [file TEMI_A_2253340_SM4026.xlsx]

## Sheet: Legends
Legends
Supplementary Table 1 – Metadata of all 144 European 2 clonal complex M. bovis isolates under study.
NA - No available information; 1When municipality information was missing for the red clade, the capital of district (the main municipality) was used.
Supplementary Table 2 – Sequencing statistics of all 144 European 2 clonal complex M. bovis isolates under study.
NA1 - No R2 reads were available since a paired file is produced during the split with SplitStrains.
Supplementary Table 3 – Analysis of best-fitting nucleotide substitution model for the major clade European 2 clonal complex M. bovis population using jModelTest2.
-lnL: negative log likelihod; K: number of estimated parameters; BIC: Bayesian Information Criterion; delta: BIC difference; weight: BIC weight; cumWeight: cumulative BIC weight
Supplementary Table 4 – Path sampling analysis for the selection of the best-fitting phylogenomic model in BEAST2 by marginal likelihood estimator and Bayes factor comparison.
SC – Strict clock; RCE – Relaxed exponential clock; RLC – Relaxed lognormal clock; CBS – Coalescent Bayesian Skyline; CEP – Coalescent exponential population; CCP – Coalescent constant population; MLE – Maximum likelihood estimator; BF – Bayes factor; GM – geometric mean; TMRCA – time of the most common ancestor; HPD – height posterior density. Best model is highlighted in grey.
The additional information regarding tMRCA, mutation rate, ans substitution rate was only performed on models showing BF<30.
Supplementary Table 5 – Path sampling analysis for the selection of the best-fitting ancestral trait analysis model, for host trait, phylogeographic analysis, and ecological cluster trait in BEAST2 by marginal likelihood estimator and Bayes factor comparison.
BF1 - Bayes Factors calculated per analysis group; BF2 - Bayes Factors calculated considering all phylogeography models; The best model for each analysis is highlighted in grey.

## Sheet: STable1
ID	Host	Year	District	Municipality	ZC_EXP	Bovis SB Code	Clade	Accession	Bioproject
48	Red deer	2004	Castelo Branco	Idanha-a-Nova	11	SB0122	Red	SRR23961522	PRJNA946560
158	Cattle	2003	Castelo Branco	NA	MP02N	SB1173	Blue	SRR23961463	PRJNA946560
191	Red deer	2005	Castelo Branco	Idanha-a-Nova	773	SB0122	Red	SRR23961409	PRJNA946560
192	Cattle	2005	Portalegre	Elvas	VU16B	SB1172	Blue	SRR23961398	PRJNA946560
209	Cattle	2002	Castelo Branco	Idanha-a-Nova	MV13E	SB0122	Red	SRR23961451	PRJNA946560
253	Cattle	2006	Castelo Branco	Castelo Branco1	MC04P	SB0122	Red	SRR23961440	PRJNA946560
261	Red deer	2006	Castelo Branco	Idanha-a-Nova	11	SB0265	Green	SRR13199761	PRJNA682618
264	Wild boar	2006	Castelo Branco	Idanha-a-Nova	411	SB0295	Blue	SRR23961429	PRJNA946560
617	Cattle	2007	Castelo Branco	Idanha-a-Nova	MV71E	SB1090	Green	SRR23961520	PRJNA946560
693	Red deer	2008	Castelo Branco	Idanha-a-Nova	11	SB1195	Green	SRR23961507	PRJNA946560
745	Wild boar	2008	Castelo Branco	NA	NA	SB0265	Green	SRR23961527	PRJNA946560
754	Cattle	2008	Portalegre	NA	NA	SB0121	Blue	SRR13199739	PRJNA682618
773	Wild boar	2008	Castelo Branco	Idanha-a-Nova	11	SB0121	Blue	SRR23961496	PRJNA946560
775	Red deer	2008	Castelo Branco	Idanha-a-Nova	11	New_SB	Green	SRR23961485	PRJNA946560
783	Wild boar	2008	Castelo Branco	Idanha-a-Nova	11	SB0122	Red	SRR13199723	PRJNA682618
832	Red deer	2008	Castelo Branco	Idanha-a-Nova	11	SB0122	Red	SRR23961480	PRJNA946560
833	Red deer	2008	Castelo Branco	Castelo Branco	2764	SB0122	Red	SRR23961479	PRJNA946560
865	Cattle	2008	Castelo Branco	Idanha-a-Nova	NA	SB1090	Green	SRR13199722	PRJNA682618
878	Cattle	2008	Portalegre	Monforte	VJ21A	SB0119	Red	SRR23961478	PRJNA946560
882	Red deer	2009	Castelo Branco	Idanha-a-Nova	773	SB0265	Green	SRR23961477	PRJNA946560
891	Red deer	2009	Castelo Branco	Idanha-a-Nova	11	SB1264	Red	SRR13199721	PRJNA682618
893	Wild boar	2008	Castelo Branco	Idanha-a-Nova	NA	SB0121	Blue	SRR13199720	PRJNA682618
896	Wild boar	2009	Castelo Branco	Idanha-a-Nova	NA	SB0121	Blue	SRR23961476	PRJNA946560
903	Red deer	2009	Castelo Branco	Idanha-a-Nova	11	SB0265	Green	SRR23961475	PRJNA946560
1039	Cattle	2009	Castelo Branco	Idanha-a-Nova	NV61M	SB1195	Green	SRR23961473	PRJNA946560
1094	Cattle	2010	Castelo Branco	Idanha-a-Nova	NV61M	SB1195	Green	SRR23961472	PRJNA946560
1338	Cattle	2010	Castelo Branco	NA	MV01P	SB0121	Blue	SRR23961471	PRJNA946560
1339	Cattle	2010	Castelo Branco	Castelo Branco1	MV14M	SB0122	Red	SRR13199760	PRJNA682618
1380	Wild boar	2010	Castelo Branco	Idanha-a-Nova	411	SB1095	Blue	SRR23961469	PRJNA946560
1420	Red deer	2010	Castelo Branco	Idanha-a-Nova	NA	SB0122	Red	SRR23961468	PRJNA946560
1421	Red deer	2010	Castelo Branco	Castelo Branco	NA	SB0265	Green	SRR23961467	PRJNA946560
1429	Wild boar	2010	Castelo Branco	Idanha-a-Nova	11	SB1195	Green	SRR23961523	PRJNA946560
1502	Cattle	2010	Portalegre	NA	VG04E	SB1090	Green	SRR23961464	PRJNA946560
1654	Cattle	2011	Portalegre	Portalegre1	VC85D	SB0121	Red	SRR13199757	PRJNA682618
1686	Red deer	2011	Castelo Branco	Idanha-a-Nova	773	SB0152	Blue	SRR23961461	PRJNA946560
1707	Wild boar	2011	Portalegre	Castelo de Vide	571	SB1264	Red	SRR23961460	PRJNA946560
1711	Red deer	2011	Castelo Branco	Idanha-a-Nova	11	SB1264	Red	SRR13199755	PRJNA682618
1712	Red deer	2011	Castelo Branco	Idanha-a-Nova	11	SB1195	Green	SRR13199754	PRJNA682618
1714	Cattle	2011	Castelo Branco	Idanha-a-Nova	NV61M	SB0265	Green	SRR13199753	PRJNA682618
1728	Red deer	2012	Castelo Branco	Idanha-a-Nova	773	SB0121	Red	SRR23961456	PRJNA946560
1735	Red deer	2012	Castelo Branco	Idanha-a-Nova	11	SB0122	Red	SRR23961455	PRJNA946560
1737	Wild boar	2012	Castelo Branco	Idanha-a-Nova	11	SB0122	Red	SRR23961454	PRJNA946560
1746	Red deer	2012	Castelo Branco	Idanha-a-Nova	11	SB0121	Blue	SRR13199751	PRJNA682618
1758	Cattle	2012	Portalegre	Castelo de Vide	VA44D	SB1264	Red	SRR13199749	PRJNA682618
1769	Wild boar	2012	Castelo Branco	Idanha-a-Nova	2374	SB1195	Green	SRR13199748	PRJNA682618
1780	Wild boar	2012	Castelo Branco	Idanha-a-Nova	411	SB0295	Blue	SRR23961453	PRJNA946560
1783	Red deer	2012	Castelo Branco	Idanha-a-Nova	11	SB0121	Blue	SRR23961419	PRJNA946560
1789	Cattle	2012	Portalegre	Portalegre1	VDA05	SB1264	Red	SRR13199746	PRJNA682618
1841	Cattle	2012	Portalegre	Portalegre1	VC94G	SB0121	Red	SRR13199745	PRJNA682618
1850	Cattle	2012	Castelo Branco	Castelo Branco1	NV10M	SB1264	Red	SRR23961418	PRJNA946560
1859	Cattle	2012	Portalegre	Marvão	VB61A	SB0122	Red	SRR23961417	PRJNA946560
1870	Wild boar	2012	Portalegre	Nisa	1779	SB1264	Red	SRR13199744	PRJNA682618
1888	Red deer	2012	Castelo Branco	Castelo Branco	2764	SB1195	Green	SRR23961416	PRJNA946560
1915	Red deer	2013	Castelo Branco	Idanha-a-Nova	773	SB0265	Green	SRR13199743	PRJNA682618
1923_major	Wild boar	2013	Portalegre	Nisa	6065	SB0120	Red	SRR23961556	PRJNA946560
1951	Wild boar	2013	Castelo Branco	Idanha-a-Nova	11	SB0265	Green	SRR23961413	PRJNA946560
1960	Red deer	2013	Castelo Branco	Idanha-a-Nova	6023	SB1264	Red	SRR13199741	PRJNA682618
2006	Cattle	2013	Portalegre	NA	VJ18A	SB1195	Green	SRR23961411	PRJNA946560
2026	Cattle	2013	Portalegre	NA	VC25B	SB1190	Blue	SRR13199740	PRJNA682618
2035	Red deer	2013	Castelo Branco	Idanha-a-Nova	633	SB1264	Red	SRR23961407	PRJNA946560
2043	Red deer	2013	Portalegre	Nisa	1013	SB1264	Red	SRR13199738	PRJNA682618
2102	Red deer	2014	Castelo Branco	Idanha-a-Nova	820	SB0122	Red	SRR23961404	PRJNA946560
2172	Wild boar	2014	Castelo Branco	Idanha-a-Nova	411	SB0121	Blue	SRR23961402	PRJNA946560
2206	Cattle	2014	Castelo Branco	Proença-a-Nova	NX78E	SB1190	Blue	SRR13199736	PRJNA682618
2239	Wild boar	2015	Castelo Branco	Idanha-a-Nova	633	SB1191	Green	SRR23961400	PRJNA946560
2244_major	Wild boar	2015	Castelo Branco	Idanha-a-Nova	773	SB0121	Blue	SRR23961546	PRJNA946560
2244_minor	Wild boar	2015	Castelo Branco	Idanha-a-Nova	773	SB0121	Red	SRR23961546	PRJNA946560
2247	Red deer	2015	Castelo Branco	Idanha-a-Nova	773	SB0122	Red	SRR23961399	PRJNA946560
2248	Red deer	2014	Castelo Branco	Idanha-a-Nova	773	SB0122	Red	SRR23961397	PRJNA946560
2287	Wild boar	2014	Castelo Branco	Castelo Branco	2764	SB0122	Red	SRR23961393	PRJNA946560
2294	Red deer	2014	Castelo Branco	Castelo Branco	2764	SB0265	Green	SRR23961391	PRJNA946560
2300	Wild boar	2014	Portalegre	Nisa	1779	SB0121	Blue	SRR13199732	PRJNA682618
2310	Red deer	2015	Portalegre	Portalegre1	NA	SB0122	Red	SRR13199731	PRJNA682618
2313	Wild boar	2015	Castelo Branco	Idanha-a-Nova	773	SB0265	Green	SRR13199730	PRJNA682618
2319	Wild boar	2015	Castelo Branco	Idanha-a-Nova	11	SB1195	Green	SRR23961390	PRJNA946560
2320	Wild boar	2015	Castelo Branco	Idanha-a-Nova	820	SB1264	Red	SRR23961389	PRJNA946560
2322	Red deer	2015	Castelo Branco	Idanha-a-Nova	773	SB0122	Red	SRR23961452	PRJNA946560
2328	Red deer	2015	Castelo Branco	Idanha-a-Nova	11	SB0122	Red	SRR13199727	PRJNA682618
2333	Cattle	2015	Castelo Branco	Castelo Branco1	NV1C0	SB0122	Red	SRR23961449	PRJNA946560
2352	Cattle	2015	Portalegre	Marvão	VB61A	SB0121	Green	SRR23961446	PRJNA946560
2354	Red deer	2015	Castelo Branco	Idanha-a-Nova	411	SB0295	Blue	SRR23961445	PRJNA946560
2359	Red deer	2015	Castelo Branco	Castelo Branco	2764	SB1264	Red	SRR23961444	PRJNA946560
2364	Red deer	2015	Castelo Branco	Idanha-a-Nova	11	SB1264	Red	SRR23961443	PRJNA946560
2395	Wild boar	2015	Castelo Branco	Idanha-a-Nova	820	SB0121	Blue	SRR13199725	PRJNA682618
2397	Wild boar	2015	Castelo Branco	Idanha-a-Nova	6127	SB0121	Blue	SRR13199724	PRJNA682618
2405	Red deer	2015	Castelo Branco	Idanha-a-Nova	633	SB0122	Red	SRR23961441	PRJNA946560
2418	Wild boar	2015	Castelo Branco	Castelo Branco	2764	SB0122	Red	SRR23961539	PRJNA946560
2429	Cattle	2015	Portalegre	NA	VG04E	SB0121	Green	SRR23961439	PRJNA946560
2430	Cattle	2015	Portalegre	NA	VG04E	SB1090	Green	SRR23961438	PRJNA946560
2473	Wild boar	2015	Castelo Branco	Idanha-a-Nova	773	SB1195	Green	SRR23961437	PRJNA946560
2474	Wild boar	2015	Castelo Branco	Idanha-a-Nova	773	SB0265	Green	SRR23961436	PRJNA946560
2477	Red deer	2015	Castelo Branco	Idanha-a-Nova	773	SB1195	Green	SRR23961435	PRJNA946560
2557	Red deer	2016	Castelo Branco	Idanha-a-Nova	820	SB0122	Red	SRR23961434	PRJNA946560
2558	Red deer	2016	Castelo Branco	Idanha-a-Nova	820	SB1264	Red	SRR23961433	PRJNA946560
2571	Wild boar	2016	Castelo Branco	Idanha-a-Nova	820	SB0122	Red	SRR23961432	PRJNA946560
2576	Red deer	2016	Castelo Branco	Castelo Branco	5140	SB0122	Red	SRR23961431	PRJNA946560
2580	Red deer	2016	Castelo Branco	Idanha-a-Nova	11	SB1264	Red	SRR23961430	PRJNA946560
2582	Red deer	2016	Castelo Branco	Castelo Branco	2764	SB1191	Green	SRR23961428	PRJNA946560
2590	Wild boar	2016	Castelo Branco	Idanha-a-Nova	11	SB1195	Green	SRR23961427	PRJNA946560
2593	Wild boar	2016	Castelo Branco	Idanha-a-Nova	11	SB0122	Red	SRR23961426	PRJNA946560
2595	Wild boar	2016	Castelo Branco	Castelo Branco	2764	SB0122	Red	SRR23961425	PRJNA946560
2611	Wild boar	2016	Portalegre	Nisa	6065	SB1264	Red	SRR23961424	PRJNA946560
2655	Cattle	2016	Castelo Branco	Castelo Branco1	NV58M	SB0122	Red	SRR23961422	PRJNA946560
2664	Cattle	2016	Castelo Branco	Castelo Branco1	MV48M	SB0119	Red	SRR23961421	PRJNA946560
2678	Cattle	2016	Portalegre	Portalegre1	VD66L	SB0121	Red	SRR23961518	PRJNA946560
2692	Red deer	2016	Castelo Branco	Castelo Branco	5140	SB0121	Blue	SRR23961517	PRJNA946560
2701	Red deer	2016	Castelo Branco	Castelo Branco	2764	SB0122	Red	SRR23961516	PRJNA946560
2718	Red deer	2016	Castelo Branco	Idanha-a-Nova	11	SB1195	Green	SRR23961514	PRJNA946560
2722	Wild boar	2016	Castelo Branco	Idanha-a-Nova	773	SB0122	Red	SRR23961513	PRJNA946560
2727	Wild boar	2016	Castelo Branco	Idanha-a-Nova	11	SB0265	Green	SRR23961512	PRJNA946560
2730	Wild boar	2016	Castelo Branco	Idanha-a-Nova	411	SB1264	Red	SRR23961511	PRJNA946560
2737	Red deer	2016	Portalegre	Nisa	1013	SB0121	Blue	SRR23961510	PRJNA946560
2739	Wild boar	2016	Castelo Branco	Idanha-a-Nova	411	SB0121	Blue	SRR23961509	PRJNA946560
2769	Cattle	2016	Portalegre	NA	VDA05	SB0152	Blue	SRR23961505	PRJNA946560
2778	Wild boar	2016	Castelo Branco	Idanha-a-Nova	411	SB0329	Blue	SRR23961504	PRJNA946560
2822	Red deer	2017	Castelo Branco	Idanha-a-Nova	11	SB0122	Red	SRR23961503	PRJNA946560
2835	Wild boar	2017	Castelo Branco	Idanha-a-Nova	773	SB0122	Red	SRR23961502	PRJNA946560
2935	Cattle	2017	Portalegre	NA	VK64D	SB0121	Blue	SRR23961500	PRJNA946560
2946	Cattle	2017	Castelo Branco	Castelo Branco1	NV10M	SB1264	Red	SRR23961499	PRJNA946560
2959	Cattle	2017	Portalegre	Portalegre1	WZ43H	SB0121	Red	SRR23961498	PRJNA946560
2969	Red deer	2017	Castelo Branco	Idanha-a-Nova	11	SB0122	Red	SRR23961497	PRJNA946560
2996	Wild boar	2017	Castelo Branco	Idanha-a-Nova	411	SB1264	Red	SRR23961494	PRJNA946560
3049	Red deer	2018	Castelo Branco	Idanha-a-Nova	820	SB1264	Red	SRR23961490	PRJNA946560
3051	Wild boar	2018	Castelo Branco	Idanha-a-Nova	773	SB1195	Green	SRR23961488	PRJNA946560
3084	Wild boar	2018	Castelo Branco	Idanha-a-Nova	411	SB0265	Green	SRR23961486	PRJNA946560
3120	Cattle	2018	Castelo Branco	NA	MV14E	SB1090	Green	SRR23961483	PRJNA946560
3143	Cattle	2018	Castelo Branco	Castelo Branco1	NV10M	SB0122	Red	SRR23961482	PRJNA946560
3150	Cattle	2018	Portalegre	NA	WZ81J	SB0121	Green	SRR23961530	PRJNA946560
3155	Cattle	2018	Portalegre	NA	VDA08	SB0121	Blue	SRR23961481	PRJNA946560
3306	Wild boar	2019	Castelo Branco	Idanha-a-Nova	6396	SB1264	Red	SRR23961591	PRJNA946560
3350	Red deer	2019	Castelo Branco	Castelo Branco	1965	SB0121	Red	SRR23961564	PRJNA946560
3358	Wild boar	2019	Castelo Branco	Monforte	5301	SB0122	Red	SRR23961609	PRJNA946560
3447	Cattle	2019	Portalegre	Avis	VG61C	SB1090	Green	SRR23961606	PRJNA946560
3532	Wild boar	2020	Portalegre	Crato	3369	SB0121	Red	SRR23961597	PRJNA946560
3552	Red deer	2020	Portalegre	Nisa	4195	SB0121	Red	SRR23961593	PRJNA946560
3757	Cattle	2021	Castelo Branco	Castelo Branco	MU340	SB0122	Red	SRR23961579	PRJNA946560
3775	Cattle	2021	Portalegre	Crato	VC96G	SB0121	Red	SRR23961577	PRJNA946560
3800	Cattle	2021	Castelo Branco	Castelo Branco	NU81L	SB0121	Green	SRR23961575	PRJNA946560
3816	Cattle	2021	Portalegre	Castelo de Vide	VA30A	SB0121	Green	SRR23961574	PRJNA946560
3831	Cattle	2021	Portalegre	Nisa	WZ33B	SB0121	Green	SRR23961573	PRJNA946560
3882	Cattle	2021	Portalegre	Crato	VC2AA	SB0121	Green	SRR23961572	PRJNA946560
3889	Wild boar	2021	Castelo Branco	Castelo Branco	627	SB0121	Red	SRR23961571	PRJNA946560
3891	Wild boar	2021	Castelo Branco	Idanha-a-Nova	11	SB0265	Green	SRR23961570	PRJNA946560
3895	Red deer	2021	Castelo Branco	Idanha-a-Nova	11	SB1264	Red	SRR23961568	PRJNA946560

## Sheet: STable2
ID	R1 Size	R2 Size	Average Read Length (b)	Reads Passing Q30 (%)	All Mapped Reads	Genome Coverage (%)	Average Depth of Coverage (X)	Unmapped Reads
48	846.9 MB	848.3 MB	147.7	98.9	18590833	99.88	613.3	4762
158	1.2 GB	1.2 GB	149.7	98.6	22033852	99.93	742.9	15860
191	1.2 GB	1.3 GB	149.5	98.5	21412909	99.89	719.9	984302
192	1.1 GB	1.1 GB	149.5	98.6	19346296	99.95	646.4	4388370
209	1.2 GB	1.2 GB	148.5	98.7	24036771	99.90	784.0	8410
253	1.2 GB	1.2 GB	148.7	98.3	23785234	99.89	779.9	9428
261	448.7MB	466.7MB	151.0	97.2	13725892	99.92	368.8	2146326
264	569.9 MB	578.4 MB	148.6	98.8	2074553	99.84	67.6	2528
617	763.0 MB	772.0 MB	148.3	99.0	15717298	99.10	525.0	3184
693	774.4 MB	831.8 MB	149.0	98.7	16418598	99.38	536.5	34170
745	431.9 MB	438.4 MB	150.1	96.5	11486815	99.95	312.0	35840
754	159.0MB	171.9MB	240.8	91.4	1359222	99.64	72.5	9193
773	434.8 MB	468.8 MB	149.6	99.0	9738350	99.70	327.7	4236
775	684.0 MB	738.0 MB	149.5	99.0	12949625	99.34	439.9	58016
783	191.2MB	221.1MB	237.8	90.1	2012194	99.66	105.5	22613
832	736.1 MB	785.6 MB	149.7	98.9	14131908	99.76	482.9	278134
833	501.3 MB	532.2 MB	148.9	98.7	2153427	99.80	70.8	182126
865	151.7MB	162.1MB	242.2	75.1	1410917	98.79	73.7	11861
878	726.7 MB	783.3 MB	149.5	98.6	14467195	99.88	482.5	185774
882	746.1 MB	789.2 MB	149.3	98.6	1438552	99.79	46.8	734462
891	404.8MB	419.0MB	151.0	97.2	13142182	99.91	345.4	1898427
893	169.3MB	180.7MB	241.1	91.0	1884560	99.66	100.6	15639
896	825.1 MB	884.5 MB	149.1	98.7	17172237	99.89	575.3	121798
903	557.3 MB	596.1 MB	149.6	99.3	4413743	99.76	149.9	2326
1039	734.6 MB	789.4 MB	149.3	98.7	15602614	99.38	501.9	148204
1094	647.6 MB	690.4 MB	149.5	98.9	13538548	99.33	458.5	14290
1338	660.4 MB	708.0 MB	149.3	98.7	13479486	99.89	456.6	35308
1339	152.4MB	172.9MB	240.5	89.6	1640461	99.63	87.2	13024
1380	1.6 GB	1.6 GB	149.4	98.0	27336965	99.87	921.7	1511150
1420	634.2 MB	641.9 MB	149.5	99.0	13699886	99.84	465.5	2748
1421	1.6 GB	1.6 GB	149.4	98.4	24530639	99.86	833.4	61178
1429	223.7 MB	228.9 MB	149.5	98.4	6445859	99.37	191.3	678
1502	1.3 GB	1.3 GB	149.3	98.4	24668403	99.07	825.1	70732
1654	117.7MB	130.9MB	236.7	91.5	615194	99.34	33.3	3968
1686	124.0 MB	128.6 MB	149.6	99.1	2777183	99.90	91.6	508
1707	1.1 GB	1.1 GB	149.0	98.5	22897746	99.82	744.5	481758
1711	161.6MB	168.0MB	238.1	89.9	1758290	99.64	93.2	12588
1712	121.4MB	129.6MB	241.4	73.1	1085013	99.05	55.6	9286
1714	101.8MB	110.3MB	241.3	77.5	788996	99.37	40.5	7143
1728	1.5 GB	1.5 GB	149.6	98.5	23684927	99.80	802.9	246568
1735	1.5 GB	1.5 GB	149.5	98.3	26775002	99.89	878.5	136640
1737	503.3 MB	512.0 MB	149.1	98.9	10539719	99.82	350.6	255614
1746	165.0MB	180.6MB	233.0	84.0	1728552	99.70	88.1	12827
1758	163.2MB	175.3MB	241.8	90.5	1732898	99.52	93.4	14928
1769	135.4MB	143.5MB	238.6	83.2	1374917	99.15	72.0	8851
1780	591.7 MB	613.3 MB	149.2	98.8	9832929	99.86	333.3	2419050
1783	682.7 MB	700.3 MB	149.3	98.6	11807247	99.91	387.2	2389762
1789	125.4MB	133.9MB	234.3	93.5	970309	99.49	50.8	6378
1841	168.9MB	191.2MB	237.4	85.4	1767230	99.67	91.2	15809
1850	891.0 MB	946.5 MB	149.6	99.0	5220841	99.65	178.6	15205266
1859	752.5 MB	775.9 MB	149.6	98.8	2481640	99.79	84.1	1179546
1870	130.8MB	133.8MB	223.0	83.8	1395146	99.64	67.7	12333
1888	112.1 MB	112.8 MB	146.2	99.2	1497053	99.30	47.7	440
1915	137.6MB	155.4MB	239.0	84.8	1423501	99.65	74.0	11027
1923_major	106.7 MB	NA1	148.5	98.2	2406143	99.82	81.8	56720
1951	252.2 MB	260.7 MB	149.5	99.4	5557990	99.84	186.8	1104
1960	158.6MB	177.5MB	239.6	90.7	1712114	99.55	91.3	13976
2006	445.2 MB	454.8 MB	149.3	98.7	7123414	99.31	241.2	2267346
2026	134.4MB	144.7MB	243.0	76.0	1236634	99.61	64.2	12192
2035	698.3 MB	713.6 MB	149.4	98.7	8747257	99.86	298.3	26574
2043	113.7MB	121.1MB	241.9	74.2	966319	99.41	50.3	7475
2102	776.7 MB	799.3 MB	149.7	98.6	13015259	99.88	435.9	481018
2172	591.0 MB	605.2 MB	149.4	98.7	11557466	99.90	388.2	113350
2206	162.3MB	184.7MB	238.1	91.2	1751017	99.72	92.7	14763
2239	853.1 MB	881.0 MB	149.6	98.4	9951257	98.81	340.3	3868676
2244_major	136.7 MB	NA1	148.2	98.8	2847796	99.92	96.5	39361
2244_minor	127.9 MB	NA1	148.2	98.9	2686420	99.34	91.0	39061
2247	739.7 MB	760.1 MB	149.3	98.8	3568982	99.81	120.8	407910
2248	659.5 MB	674.9 MB	149.1	98.6	11337951	99.85	385.8	298578
2287	666.8 MB	682.9 MB	149.6	98.8	1619545	99.68	54.6	231444
2294	306.5 MB	315.0 MB	149.5	99.2	6611757	99.83	224.5	1258
2300	256.2MB	268.0MB	237.7	90.9	2833579	99.75	149.2	36471
2310	132.8MB	146.4MB	234.6	79.0	1290912	99.63	65.8	8582
2313	164.8MB	186.8MB	238.3	83.2	1671813	99.65	85.3	17263
2319	772.3 MB	790.9 MB	149.8	99.0	11638734	99.59	398.9	150210
2320	833.1 MB	851.4 MB	148.4	98.7	3456524	99.86	109.4	2687922
2322	320.7 MB	323.0 MB	147.4	99.1	4292272	99.84	140.6	1526
2328	129.9MB	150.0MB	240.0	90.4	1220275	99.48	65.4	9374
2333	621.3 MB	641.7 MB	149.5	98.1	8833263	99.86	301.5	113722
2352	680.5 MB	699.1 MB	149.2	98.4	14159248	99.16	469.4	355412
2354	612.7 MB	628.8 MB	149.5	98.3	9114780	99.93	310.7	3774158
2359	640.4 MB	661.9 MB	149.2	98.1	9726013	99.87	329.4	2457342
2364	212.7 MB	222.1 MB	149.1	99.1	4627947	99.87	155.5	780
2395	639.0 MB	663.7 MB	149.1	98.5	10011396	99.90	341.7	2407698
2397	203.2MB	215.0MB	240.9	89.8	2171022	99.68	116.4	20636
2405	74.3 MB	77.2 MB	149.6	98.8	1599027	99.81	53.3	232
2418	566.9 MB	571.7 MB	149.0	96.0	12708306	99.93	357.0	2302618
2429	657.5 MB	680.8 MB	149.4	98.5	6109884	99.18	207.8	23018
2430	69.0 MB	70.1 MB	148.5	98.9	1547241	98.96	52.0	158
2473	832.4 MB	866.9 MB	149.2	98.6	11065214	99.90	376.5	4021682
2474	282.1 MB	292.5 MB	149.3	99.2	6072232	99.84	205.8	1274
2477	804.2 MB	831.3 MB	148.8	98.6	8970071	99.41	299.9	214838
2557	107.6 MB	111.1 MB	149.4	99.0	2358303	99.81	80.1	422
2558	731.8 MB	760.3 MB	149.4	98.8	8470020	99.81	289.2	2416834
2571	763.5 MB	786.2 MB	149.4	98.6	9718888	99.87	330.2	33646
2576	71.5 MB	72.8 MB	145.8	99.0	1622216	99.83	52.6	898
2580	464.6 MB	479.7 MB	149.6	99.1	8155419	99.63	277.7	1848
2582	266.0 MB	275.2 MB	149.6	99.1	5560715	98.82	189.5	1298
2590	914.3 MB	947.4 MB	149.4	98.7	8202378	99.31	279.6	1094126
2593	321.4 MB	335.3 MB	149.5	99.3	7112118	99.87	241.8	1082
2595	841.9 MB	872.0 MB	149.5	98.7	12936255	99.89	436.7	449724
2611	887.4 MB	922.8 MB	149.6	98.8	7737793	99.72	261.6	2546850
2655	160.2 MB	168.6 MB	149.4	99.3	3033828	99.80	102.3	580
2664	712.1 MB	736.7 MB	149.3	99.0	8076705	99.86	273.3	109816
2678	693.6 MB	712.6 MB	148.9	99.0	11649658	99.87	392.4	1113372
2692	749.7 MB	780.1 MB	149.6	98.9	12753307	99.91	418.6	542510
2701	876.9 MB	914.5 MB	149.8	98.7	9088096	99.84	311.1	1782936
2718	807.7 MB	833.7 MB	149.2	99.0	8423808	99.38	286.8	5854086
2722	627.5 MB	650.2 MB	147.6	98.7	3188330	99.80	106.8	724262
2727	994.4 MB	1.0 GB	149.4	98.8	9163188	99.78	311.6	58928
2730	742.1 MB	754.5 MB	149.2	98.7	10123175	99.87	345.0	25452
2737	171.1 MB	177.7 MB	149.8	99.0	881295	99.53	29.9	748
2739	597.6 MB	618.4 MB	149.8	98.7	4214705	99.78	144.1	81920
2769	126.4 MB	130.4 MB	148.1	98.9	1242501	99.85	36.4	1490
2778	566.1 MB	581.6 MB	149.2	98.7	10872236	99.88	366.7	12956
2822	372.0 MB	381.3 MB	149.7	99.1	6201148	99.88	209.9	1528
2835	798.7 MB	831.4 MB	149.7	98.6	10298249	99.88	349.8	115740
2935	600.4 MB	621.1 MB	149.4	98.6	8982567	99.71	305.8	240828
2946	445.4 MB	459.3 MB	149.6	99.2	5984843	99.78	198.9	1692
2959	680.8 MB	704.1 MB	149.8	98.6	1315141	99.82	43.7	113484
2969	649.0 MB	678.1 MB	149.6	99.0	10469122	99.88	355.0	414742
2996	601.1 MB	617.9 MB	149.6	98.8	2361331	99.77	70.8	67680
3049	440.0 MB	453.0 MB	147.9	98.8	2565177	99.81	82.6	38104
3051	524.7 MB	542.6 MB	149.8	98.9	1502678	99.13	51.1	264060
3084	654.3 MB	671.8 MB	149.5	98.6	5276746	99.87	180.1	32664
3120	573.5 MB	591.8 MB	148.1	98.9	10423346	99.07	345.3	225454
3143	50.4 MB	51.6 MB	148.1	99.0	1140025	99.85	38.3	234
3150	500.1 MB	505.4 MB	149.3	96.6	9588144	99.25	298.3	2901948
3155	802.1 MB	825.0 MB	149.1	99.0	10831874	99.74	367.1	1625258
3306	125.7 MB	127.7 MB	149.0	97.5	3298503	99.92	102.5	936
3350	107.8 MB	112.0 MB	148.6	95.7	3183417	99.77	86.4	370
3358	38.7 MB	39.4 MB	149.4	96.2	1152916	99.89	31.0	134
3447	95.6 MB	97.7 MB	148.4	96.1	2862621	99.08	76.3	362
3532	777.7 MB	807.4 MB	146.3	94.0	9368833	99.87	236.6	75292
3552	42.6 MB	43.5 MB	149.6	96.2	1274798	99.86	33.8	144
3757	178.4 MB	184.0 MB	134.2	95.9	5305449	99.37	98.6	110
3775	430.2 MB	434.1 MB	147.7	94.8	9509511	99.88	235.4	962
3800	79.2 MB	82.5 MB	147.9	96.3	2195589	97.55	52.6	114
3816	108.1 MB	113.0 MB	138.0	95.8	3294250	99.17	64.5	420
3831	91.9 MB	96.2 MB	132.5	95.1	2736602	99.18	54.0	254
3882	347.1 MB	344.5 MB	149.2	95.1	9523507	99.27	245.0	1086
3889	867.2 MB	907.0 MB	151.0	93.5	7516855	99.77	238.1	1444060
3891	980.8 MB	983.9 MB	148.1	95.3	23690061	99.81	740.8	668426
3895	443.5 MB	472.7 MB	149.9	95.9	8742782	99.89	265.8	17622

## Sheet: STable3
Model	-lnL	K	BIC	delta	weight	cumWeight
TPM1uf	13496.3067	147	28198.8207	0.0000	0.9516	0.9516
TIM1	13495.7351	148	28205.8829	7.0622	0.0279	0.9795
TPM1uf+I	13496.3425	148	28207.0977	8.2771	0.0152	0.9946
TPM1uf+G	13497.9397	148	28210.2922	11.4716	0.0031	0.9977
TVM	13494.7408	149	28212.0998	13.2791	0.0012	0.9990
TPM2uf	13503.4122	147	28213.0317	14.2110	0.0008	0.9997
HKY+G	13505.4227	147	28217.0526	18.2319	0.0001	0.9999
TPM1uf+I+G	13498.0113	149	28218.6409	19.8202	0.0000	0.9999
TIM2	13502.8446	148	28220.1019	21.2812	0.0000	0.9999
TrN+I	13503.1556	148	28220.7240	21.9033	0.0000	0.9999
TPM2uf+I	13503.4312	148	28221.2752	22.4545	0.0000	1.0000
TPM3uf	13507.6534	147	28221.5141	22.6934	0.0000	1.0000
TPM3uf+I	13503.6454	148	28221.7035	22.8828	0.0000	1.0000
TIM1+I	13499.8014	149	28222.2210	23.4003	0.0000	1.0000
TVM+G	13496.3965	150	28223.6167	24.7961	0.0000	1.0000
TrN+G	13504.7235	148	28223.8598	25.0391	0.0000	1.0000
TrN	13509.0462	147	28224.2997	25.4791	0.0000	1.0000
TPM2uf+G	13505.0628	148	28224.5384	25.7177	0.0000	1.0000
TPM3uf+G	13505.2892	148	28224.9911	26.1705	0.0000	1.0000
TIM3	13505.5385	148	28225.4897	26.6691	0.0000	1.0000
TIM1+I+G	13497.4409	150	28225.7056	26.8849	0.0000	1.0000
HKY	13514.2609	146	28226.5236	27.7029	0.0000	1.0000
GTR+I	13494.2165	151	28227.4622	28.6416	0.0000	1.0000
GTR	13498.4055	150	28227.6348	28.8141	0.0000	1.0000
HKY+I	13511.7922	147	28229.7916	30.9710	0.0000	1.0000
TIM2+G	13504.5096	149	28231.6374	32.8167	0.0000	1.0000
TVM+I+G	13496.4459	151	28231.9209	33.1003	0.0000	1.0000
TIM3+G	13504.7560	149	28232.1302	33.3095	0.0000	1.0000
TPM2uf+I+G	13505.1333	149	28232.8849	34.0642	0.0000	1.0000
TPM3uf+I+G	13505.3245	149	28233.2673	34.4466	0.0000	1.0000
TIM1+G	13505.3281	149	28233.2745	34.4538	0.0000	1.0000
TIM3+I	13507.0322	149	28236.6827	37.8620	0.0000	1.0000
GTR+I+G	13495.8966	152	28239.0279	40.2073	0.0000	1.0000
TIM2+I+G	13504.5603	150	28239.9443	41.1236	0.0000	1.0000
TIM2+I	13510.9564	149	28244.5310	45.7103	0.0000	1.0000
TVM+I	13506.9164	150	28244.6566	45.8359	0.0000	1.0000
TIM3+I+G	13508.9611	150	28248.7458	49.9252	0.0000	1.0000
HKY+I+G	13519.7647	148	28253.9422	55.1216	0.0000	1.0000
GTR+G	13509.9222	151	28258.8736	60.0529	0.0000	1.0000
TrN+I+G	13519.1301	149	28260.8785	62.0578	0.0000	1.0000
TPM3	13694.8444	144	28571.2795	372.4588	0.0000	1.0000
TVMef	13686.9157	146	28571.8332	373.0125	0.0000	1.0000
K80	13699.4014	143	28572.1881	373.3674	0.0000	1.0000
TPM2	13698.1292	144	28577.8492	379.0285	0.0000	1.0000
TPM3+I	13694.9489	145	28579.6942	380.8735	0.0000	1.0000
SYM	13686.8353	147	28579.8778	381.0571	0.0000	1.0000
TVMef+I	13686.8663	147	28579.9399	381.1192	0.0000	1.0000
TrNef	13699.3869	144	28580.3645	381.5438	0.0000	1.0000
K80+I	13699.4362	144	28580.4632	381.6426	0.0000	1.0000
TPM3+G	13696.6526	145	28583.1015	384.2809	0.0000	1.0000
TVMef+G	13688.6469	147	28583.5011	384.6804	0.0000	1.0000
K80+G	13701.1986	144	28583.9879	385.1672	0.0000	1.0000
TPM1+I	13697.4897	145	28584.7756	385.9549	0.0000	1.0000
TPM2+I	13698.1687	145	28586.1336	387.3130	0.0000	1.0000
TIM2ef	13698.2061	145	28586.2085	387.3878	0.0000	1.0000
TPM2+G	13699.9305	145	28589.6572	390.8365	0.0000	1.0000
TPM3+I+G	13696.7756	146	28591.5530	392.7323	0.0000	1.0000
TPM1+G	13701.1404	145	28592.0770	393.2564	0.0000	1.0000
TrNef+G	13701.3071	145	28592.4104	393.5898	0.0000	1.0000
TPM1	13705.5631	144	28592.7171	393.8964	0.0000	1.0000
TIM1ef+I	13697.3773	146	28592.7564	393.9357	0.0000	1.0000
SYM+I	13689.8652	148	28594.1432	395.3225	0.0000	1.0000
TIM2ef+I	13698.1548	146	28594.3114	395.4907	0.0000	1.0000
TIM3ef	13703.0406	145	28595.8774	397.0568	0.0000	1.0000
TIM1ef+G	13699.1494	146	28596.3005	397.4798	0.0000	1.0000
TPM1+I+G	13699.1936	146	28596.3890	397.5683	0.0000	1.0000
TIM3ef+I	13699.4720	146	28596.9458	398.1251	0.0000	1.0000
TIM2ef+G	13699.9358	146	28597.8733	399.0527	0.0000	1.0000
TPM2+I+G	13699.9911	146	28597.9841	399.1634	0.0000	1.0000
TVMef+I+G	13692.5361	148	28599.4849	400.6642	0.0000	1.0000
TIM3ef+I+G	13696.7489	147	28599.7050	400.8843	0.0000	1.0000
SYM+I+G	13688.6782	149	28599.9746	401.1540	0.0000	1.0000
TrNef+I+G	13701.2418	146	28600.4854	401.6647	0.0000	1.0000
TrNef+I	13705.4734	145	28600.7431	401.9225	0.0000	1.0000
SYM+G	13693.6068	148	28601.6263	402.8057	0.0000	1.0000
K80+I+G	13706.9986	145	28603.7936	404.9729	0.0000	1.0000
TIM1ef	13707.3937	145	28604.5836	405.7630	0.0000	1.0000
TIM2ef+I+G	13700.0696	147	28606.3465	407.5258	0.0000	1.0000
TIM3ef+G	13708.9661	146	28615.9340	417.1133	0.0000	1.0000
TIM1ef+I+G	13707.8204	147	28621.8480	423.0273	0.0000	1.0000
F81	14101.2764	145	29392.3491	1193.5285	0.0000	1.0000
F81+I	14101.3123	146	29400.6264	1201.8058	0.0000	1.0000
F81+G	14105.4325	146	29408.8669	1210.0462	0.0000	1.0000
F81+I+G	14103.1284	147	29412.4641	1213.6434	0.0000	1.0000
JC+I	14238.2337	143	29649.8527	1451.0320	0.0000	1.0000
JC	14243.5071	142	29652.1940	1453.3733	0.0000	1.0000
JC+G	14239.9398	143	29653.2648	1454.4442	0.0000	1.0000
JC+I+G	14245.4285	144	29672.4478	1473.6271	0.0000	1.0000

## Sheet: STable4
Model	MLE	BF	GM tMRCA	95% HPD tMRCA		[] tMRCA	GM mutation rate	95% HPD mutation rate		[] mutation rate	GM Substitution rate	95% HPD substitution rate
SC_CBS	-47202.78	-	544.82	294.52	976.08	681.56	7.32E-05	3.41E-05	1.17E-04	8.32E-05	0.24	0.11	0.38
REC_CEP	-47205.25	2.47	229.96	65.27	616.59	551.31	1.00E-04	2.98E-05	1.96E-04	1.66E-04	0.32	0.10	0.63
REC_CBS	-47218.63	15.85	478.16	101.97	2178.13	2076.17	8.21E-05	8.37E-06	1.82E-04	1.73E-04	0.26	0.03	0.58
RLC_CCP	-47223.50	20.72	570.41	200.20	1273.41	1073.21	8.24E-05	2.98E-05	1.46E-04	1.16E-04	0.27	0.10	0.47
RLC_CEP	-47258.73	55.95	-	-	-	-	-	-	-	-	-	-	-
SC_CEP	-47264.07	61.29	-	-	-	-	-	-	-	-	-	-	-
SC_CCP	-47387.32	184.54	-	-	-	-	-	-	-	-	-	-	-
REC_CCP	-47460.93	258.15	-	-	-	-	-	-	-	-	-	-	-
RLC_CBS	-47550.52	347.74	-	-	-	-	-	-	-	-	-	-	-

## Sheet: STable5
Model	MLE	BF1	BF2
Host_Symmetric	-48078.22	80.28
Host_Asymmetric	-47997.95	0.00
District_Symmetric	-47434.55	0.00	0.00
District_Asymmetric	-47805.99	371.44	371.44
Municipality_Symmetric	-47661.45	0.00	226.90
Municipality_Asymmetric	-49382.14	1720.69	1947.59
